# Supplementary material for: Selenium Supplementation and Prostate Health in a New Zealand Cohort
Source: Nutrients. 2019 Dec 18;12(1):2. doi: 10.3390/nu12010002 (PMC7019779; doi:10.3390/nu12010002)
Supplement: Supplementary file 1 [file nutrients-12-00002-s001.zip]

Archive with 3 entries (3 files):
- nutrients-609717-supplementary document 1.pdf
- nutrients-609717-supplementary document 2.pdf
- nutrients-649717-supplementary tabel S1 and S2.pdf
